# Supplementary material for: Shallow Whole-Genome Sequencing of Cell-Free DNA (cfDNA) Detects Epithelial Ovarian Cancer and Predicts Patient Prognosis
Source: Cancers (Basel). 2023 Jan 15;15(2):530. doi: 10.3390/cancers15020530 (PMC9857189; doi:10.3390/cancers15020530)
Supplement: Supplementary file 1 [file cancers-15-00530-s001.zip]

Archive with 4 entries (4 files):
- FigureS1.tif
- FigureS2.tif
- FigureS3.tif
- Supplementary Tables.xlsx
