# Supplementary material for: Shallow Whole-Genome Sequencing of Cell-Free DNA (cfDNA) Detects Epithelial Ovarian Cancer and Predicts Patient Prognosis
Source: Cancers (Basel). 2023 Jan 15;15(2):530. doi: 10.3390/cancers15020530 (PMC9857189; doi:10.3390/cancers15020530)
Supplement: Supplementary file 1 [file cancers-15-00530-s001.zip › Supplementary Tables.xlsx]

## Sheet: Table_S1
Table S1. Clinico pathologic characteristics for the ovarian cancer patients and healthy subjects
Group	Patients' ID	Age	Ovarian cancer Pathology	Ovarian cancer Stage (FIGO)	Pre-op CA125	BRCA1/2 status	BRCA mutation	Disease relpase/ progression	Time to disease relapse/ progression (mo)	Follow-up time (mo)	Survival status	Concurrent cancer	Family history of cancer
Healthy subjects	H1	30	NA	NA	NA	NA	NA	NA	NA	NA	NA	NA
	H2	35	NA	NA	NA	NA	NA	NA	NA	NA	NA	NA
	H3	33	NA	NA	NA	NA	NA	NA	NA	NA	NA	NA
	H4	40	NA	NA	NA	NA	NA	NA	NA	NA	NA	NA
	H5	32	NA	NA	NA	NA	NA	NA	NA	NA	NA	NA
	H6	28	NA	NA	NA	NA	NA	NA	NA	NA	NA	NA
	H7	32	NA	NA	NA	NA	NA	NA	NA	NA	NA	NA
	H8	39	NA	NA	NA	NA	NA	NA	NA	NA	NA	NA
	H9	25	NA	NA	NA	NA	NA	NA	NA	NA	NA	NA
	H10	29	NA	NA	NA	NA	NA	NA	NA	NA	NA	NA
	H11	30	NA	NA	NA	NA	NA	NA	NA	NA	NA	NA
	H12	27	NA	NA	NA	NA	NA	NA	NA	NA	NA	NA
	H13	31	NA	NA	NA	NA	NA	NA	NA	NA	NA	NA
	H14	32	NA	NA	NA	NA	NA	NA	NA	NA	NA	NA
	H15	27	NA	NA	NA	NA	NA	NA	NA	NA	NA	NA
	H16	28	NA	NA	NA	NA	NA	NA	NA	NA	NA	NA
	H17	38	NA	NA	NA	NA	NA	NA	NA	NA	NA	NA
	H18	28	NA	NA	NA	NA	NA	NA	NA	NA	NA	NA
	H19	39	NA	NA	NA	NA	NA	NA	NA	NA	NA	NA
	H20	28	NA	NA	NA	NA	NA	NA	NA	NA	NA	NA
Ovarian cancer patients	OC1	51	High grade serous carcinoma	IIIC	1050.7	Negative		No		69	Alive		Father: lung cancer
	OC2	72	High grade serous carcinoma	IIIC	56.87	Negative		No		3	Expired
	OC3	59	Clear cell carcinoma	IIIA2	909.9	Negative		Yes	16	50	Expired
	OC4	45	High grade serous carcinoma	IIIC	546.1	Negative		Yes	10	50	Alive	Thyroid cancer
	OC5	56	High grade serous carcinoma	IIIC	954.9	Negative		Yes	6	22	Expired
	OC6	68	Mucinous carcinoma	IA	46.16	Negative		No		51	Expired	Colonc ca
	OC7	61	High grade serous carcinoma	IIIC	2723	Negative		Yes	15	56	Expired
	OC8	63	Endometroid adenocarcinoma	IIA	31.67	Negative		No		64	Alive
	OC9	47	Clear cell carcinoma	IB	646	Negative		No		63	Alive
	OC10	48	High grade serous carcinoma	IIIC	333.8	Negative		No		59	Alive
	OC11	71	High grade serous carcinoma	IIIC	11494	Negative		Yes	7	35	Expired
	OC12	59	High grade serous carcinoma	IIIC	396	Negative		No		63	Alive		Brother: lung cancer
	OC13	75	Clear cell carcinoma	IA	36.94	Negative		No		63	Alive
	OC14	62	Low-grade serous carcinoma	IIIC	392.8	Negative		Yes	9	35	Expired		Sister: colon cancer
	OC15	49	High grade serous carcinoma	IIIC	990.4	Negative		Yes	21	60	Expired	Breast ca
	OC16	44	High grade serous carcinoma	IIIC	4220	Positive	BRCA1, p.Gly394fs	Yes	18	40	Follow-up loss		Sister: ov cancer
	OC17	54	Endometroid carcinoma	IC	347.7	Negative		No		61	Alive
	OC18	34	High grade serous carcinoma	IIIC	1893.5	Positive	BRCA1, p.Glu1053Lysfs	Yes	16	60	Alive
	OC19	52	Mucinous carcinoma	IC	604.8	Negative		No		60	Alive
	OC20	65	Clear cell carcinoma	IIIC	476.3	Negative		Yes	10	41	Expired
	OC21	47	High grade serous carcinoma	IIIC	736.2	Negative		Yes	11	45	Expired
	OC22	70	High grade serous carcinoma	IIIC	3505.8	Negative		Yes	3	10	Expired
	OC23	62	High grade serous carcinoma	IIIC	26.04	Negative		Yes	31	57	Alive
	OC24	61	Low-grade serous carcinoma	IIIC	4175	Negative		Yes	6	57	Alive
	OC25	60	High grade serous carcinoma	IIIC	2698	Positive	BRCA1, p.Glu1210fs	Yes	7	55	expired		Brother: colon cancer
	OC26	46	High grade serous carcinoma	IIIC	1902.24	Positive	BRCA1, p.Ser308fs	Yes	25	53	Alive
	OC27	53	High grade serous carcinoma	IIIC	1288	Negative		Yes	21	52	Alive
	OC28	61	High grade serous carcinoma	IV	2176	Negative		No		3	Expired
	OC29	47	High grade serous carcinoma	IIIC	703.3	Positive	BRCA1, p.Leu283fs	Yes	22	52	Alive
	OC30	50	High grade serous carcinoma	IIIC	148	Negative		Yes	9	54	Alive		Father: lung cancer, mother: gastric cancer
	OC31	46	Endometroid carcinoma	IA	36.14	Negative		No		46	Alive
	OC32	52	Clear cell carcinoma	IC	77.89	Negative		No		46	Alive
	OC33	48	Mucinous carcinoma	IC	53.11	Negative		No		46	Alive
	OC34	36	Mucinous carcinoma	IV	504.7	Negative		No		5	Expired
	OC35	65	Low-grade serous carcinoma	IIIC	44.79	Negative		No		44	Alive
	OC36	50	High grade serous carcinoma	IV	1063.6	Positive	BRCA2, p.Arg2494Ter	No		44	Alive
	OC37	58	High grade serous carcinoma	IIIC	682.6	Negative		No		20	Follow-up loss
	OC38	60	High grade serous carcinoma	IIIC	105.14	Negative		No		25	Follow-up loss
	OC39	26	Mucinous carcinoma	IIA	198.9	Negative		Yes	5	9	Expired
	OC40	49	Endometroid carcinoma	IA	17.87	Negative		No		40	Alive
* NA: Not applicable

## Sheet: Table_S2
Table S2. Sequencing statistics
Patients' ID	Reads	Aln	Aln	% Proper Pairs	% GC
H1	213.7 M	205.1 M	0.96	0.758	0.44
H2	204.9 M	197.3 M	0.963	0.776	0.41
H3	171.1 M	164.8 M	0.964	0.781	0.41
H4	198.0 M	190.0 M	0.96	0.765	0.44
H5	204.4 M	196.7 M	0.962	0.758	0.42
H6	208.7 M	200.6 M	0.961	0.74	0.44
H7	192.3 M	183.9 M	0.956	0.753	0.41
H8	206.9 M	198.9 M	0.961	0.763	0.44
H9	249.5 M	241.2 M	0.967	0.816	0.41
H10	219.4 M	210.2 M	0.958	0.77	0.44
H11	147.5 M	142.4 M	0.966	0.807	0.41
H12	110.6 M	106.7 M	0.965	0.801	0.44
H13	247.2 M	238.9 M	0.966	0.816	0.41
H14	220.6 M	212.8 M	0.965	0.77	0.43
H15	205.7 M	199.2 M	0.969	0.77	0.43
H16	195.3 M	188.7 M	0.966	0.766	0.43
H17	200.8 M	193.5 M	0.964	0.754	0.43
H18	179.0 M	173.3 M	0.968	0.804	0.42
H19	228.6 M	221.1 M	0.967	0.78	0.43
H20	206.1 M	199.9 M	0.97	0.79	0.41
OC1	166.4 M	165.8 M	0.997	0.808	0.44
OC2	146.2 M	145.8 M	0.997	0.935	0.42
OC3	149.5 M	149.1 M	0.997	0.943	0.41
OC4	116.2 M	115.9 M	0.997	0.928	0.42
OC5	109.6 M	109.3 M	0.997	0.909	0.41
OC6	119.2 M	118.7 M	0.996	0.817	0.41
OC7	125.9 M	125.6 M	0.998	0.937	0.41
OC8	138.8 M	138.5 M	0.998	0.927	0.41
OC9	173.0 M	172.6 M	0.997	0.912	0.41
OC10	138.6 M	138.2 M	0.997	0.942	0.41
OC11	146.5 M	146.1 M	0.997	0.911	0.42
OC12	122.9 M	122.4 M	0.996	0.9	0.42
OC13	240.5 M	239.9 M	0.997	0.92	0.41
OC14	174.5 M	173.9 M	0.997	0.892	0.42
OC15	248.5 M	247.0 M	0.994	0.537	0.42
OC16	208.6 M	208.0 M	0.997	0.947	0.41
OC17	382.6 M	380.8 M	0.995	0.512	0.42
OC18	297.5 M	296.7 M	0.998	0.928	0.43
OC19	304.9 M	304.0 M	0.997	0.94	0.43
OC20	165.2 M	164.4 M	0.995	0.945	0.42
OC21	156.1 M	155.6 M	0.997	0.87	0.43
OC22	161.4 M	161.0 M	0.997	0.919	0.43
OC23	228.5 M	227.8 M	0.997	0.9	0.42
OC24	158.6 M	158.1 M	0.997	0.912	0.41
OC25	165.6 M	164.9 M	0.996	0.912	0.42
OC26	123.9 M	123.0 M	0.993	0.908	0.42
OC27	112.9 M	112.0 M	0.992	0.876	0.43
OC28	286.3 M	285.5 M	0.997	0.927	0.41
OC29	139.3 M	138.9 M	0.997	0.917	0.41
OC30	123.0 M	122.6 M	0.996	0.931	0.42
OC31	127.9 M	127.2 M	0.994	0.934	0.4
OC32	79.0 M	78.8 M	0.997	0.982	0.42
OC33	187.7 M	187.2 M	0.998	0.98	0.43
OC34	145.7 M	145.4 M	0.998	0.981	0.43
OC35	135.3 M	134.9 M	0.997	0.935	0.4
OC36	136.6 M	136.2 M	0.997	0.908	0.4
OC37	161.6 M	161.2 M	0.997	0.982	0.43
OC38	206.4 M	205.7 M	0.997	0.948	0.4
OC39	279.8 M	279.0 M	0.997	0.94	0.4
OC40	231.6 M	231.0 M	0.997	0.982	0.45

## Sheet: Table_S3
Table S3. Reference dataset statistics of target genes
Gene	chr	start	end	sd	mean	median	index
DIRAS3	chr1	68511644	68516460	0.0898794	-0.117348	-0.118691	1
RAB25	chr1	156030965	156040295	0.0647443	0.0825583	0.0809468	2
DLEC1	chr3	38080695	38164228	0.0460064	0.112834	0.111736	3
RASSF1	chr3	50367216	50378367	0.0540955	-0.209796	-0.19691	4
MECOM	chr3	168801286	169381563	0.0204526	0.121826	0.125111	5
PRKCI	chr3	169940219	170023770	0.0622633	-0.128501	-0.138871	6
EIF5A2	chr3	170606203	170626426	0.0424304	-0.0495379	-0.0600002	7
PIK3CA	chr3	178866310	178952497	0.0206632	0.0404619	0.0383571	8
KIT	chr4	55524094	55606881	0.0303733	0.0437095	0.0303008	9
DAB2	chr5	39371775	39425335	0.03907	0.0321424	0.0422826	10
PIK3R1	chr5	67511583	67597649	0.0284501	-0.038502	-0.0418962	11
FGF1	chr5	141971742	142077635	0.0408254	0.119736	0.137598	12
SPARC	chr5	151040656	151066615	0.0686209	0.0325848	0.0240425	13
PLAGL1	chr6	144261436	144385735	0.0228802	-0.0152287	-0.0239375	14
RPS6KA2	chr6	166822853	167275771	0.0264439	0.0674698	0.0702952	15
EGFR	chr7	55086724	55275031	0.0275987	0.0775323	0.0835144	16
MYC	chr8	128748314	128753680	0.0903376	-0.146846	-0.146875	17
PTEN	chr10	89623194	89728532	0.0226955	-0.0187807	-0.0190889	18
OPCML	chr11	132284874	133402403	0.0343513	0.0676216	0.0718008	19
KRAS	chr12	25358179	25403854	0.0278768	-0.0406275	-0.0418236	20
BRCA2	chr13	32889616	32973809	0.025434	-0.0300767	-0.0346405	21
ARL11	chr13	50202434	50208008	0.084252	-0.104288	-0.109122	22
AKT1	chr14	105235686	105262080	0.00580752	0.0107628	0.0108689	23
WWOX	chr16	78133326	79246564	0.0237944	0.0700586	0.0754834	24
DPH1	chr17	1933430	1946725	0.0374081	-0.00744468	0.0019249	25
TP53	chr17	7571719	7590868	0.0672054	-0.138281	-0.12557	26
ERBB2	chr17	37844392	37884915	0.038071	0.116752	0.127519	27
BRCA1	chr17	41196311	41277500	0.0705608	-0.112451	-0.116177	28
NOTCH3	chr19	15270443	15311792	0.0590214	0.082318	0.0879617	29
CCNE1	chr19	30302900	30315215	0.116647	-0.136733	-0.134297	30
AKT2	chr19	40736223	40791302	0.036059	0.107525	0.0990803	31
PEG3	chr19	57321444	57352094	0.0631626	0.00459643	0.00600058	32
AURKA	chr20	54944444	54967351	0.0401425	-0.0822795	-0.0791376	33

## Sheet: Tabld_S4
Table S4. Z-score of ovarian cancer-specific genes
Gene_CNV	OC1	OC2	OC3	OC4	OC5	OC6	OC7	OC8	OC9	OC10	OC11	OC12	OC13	OC14	OC15	OC16	OC17	OC18	OC19	OC20	OC21	OC22	OC23	OC24	OC25	OC26	OC27	OC28	OC29	OC30	OC31	OC32	OC33	OC34	OC35	OC36	OC37	OC38	OC39	OC40
AKT1_AMP	5.14081	0.477135	-0.669163	2.59992	7.04443	0.544463	0.123853	1.44832	-0.722668	0.387721	0.641765	-0.790574	0.232479	0.516815	2.43288	-0.143958	1.56819	2.21168	0.180972	-1.35419	2.25162	2.32881	2.03975	0.426064	1.33451	-1.70148	1.16266	4.44133	-1.49108	0.883083	-0.215563	-0.509343	-1.48705	-0.488074	-0.912559	-1.05509	-0.561215	-1.44435	-0.00988178	0.29293
AKT2_AMP	1.86614	0.917897	-0.488484	2.3272	1.07852	1.02369	-1.51858	-0.89801	-1.332	0.127451	2.23648	-1.45195	-0.13424	-0.117554	-0.00645255	0.578073	-3.2168	3.15381	0.172024	-3.41943	0.719083	-0.333738	-1.19031	-0.553272	-2.06428	0.544232	-0.190394	0.0223021	-1.68282	1.71892	1.2199	1.03849	-0.373015	2.28634	-0.886018	0.650847	-1.21354	0.521573	-0.858947	1.20078
ARL11_DEL	0.0837768	1.78811	-0.0697219	1.90307	0.625223	-0.821952	1.58589	-0.476236	0.848825	0.712951	-0.111824	-0.152434	0.312191	1.45465	0.0587754	-0.789881	0.297571	-0.685834	0.267684	-0.0383635	0.345661	2.71401	-2.08452	0.481854	1.72106	1.395	1.24021	4.41355	0.068002	-1.4754	0.313143	0.0479276	-0.109799	2.83181	-0.123271	1.57699	0.33789	0.60853	-0.0445737	0.695329
AURKA_AMP	2.3977	-1.38098	-0.0156119	-0.360656	-2.68344	-0.454851	0.775346	0.957867	1.77824	-1.13856	1.2912	0.925843	0.956426	-0.643451	3.07367	-0.309423	4.93508	-2.02614	0.55253	0.974232	-0.978291	1.50362	-0.382997	1.67813	0.302641	-1.20739	-0.142738	6.34033	-0.580715	-1.36661	-0.962198	-0.226909	1.5061	0.150914	-1.16146	-2.49083	-1.28401	-1.42967	-0.532857	1.76377
BRCA1_DEL	2.00757	0.048045	0.536645	-0.409737	-1.72721	0.980843	-0.587933	0.753698	1.14112	0.220448	-2.74404	1.43357	0.776617	0.560633	2.82478	0.590525	5.32139	-1.68059	-0.236134	0.746024	0.525789	0.303957	0.583195	0.972575	0.650728	0.550635	0.71651	0.100531	0.161408	-0.245433	0.34555	-0.589147	-1.28538	-1.39035	0.0725106	-0.645997	-2.05239	0.68812	0.491928	-2.15421
BRCA2_DEL	0.336074	1.29689	0.442151	-0.915864	-10.021	1.46332	0.621098	0.920409	2.1453	-1.97871	-1.29081	-0.334582	-0.00203033	1.31966	1.7994	-0.185475	3.27855	-1.14515	0.656151	3.03639	-0.631976	0.949654	-0.0703397	0.153994	-0.111012	-0.340418	0.894504	-6.175	-2.60386	0.126448	1.07746	1.07738	-2.1262	0.594	0.0332338	0.506702	-1.54083	2.87557	0.808348	-0.397091
CCNE1_AMP	0.647389	0.000558492	0.7293	0.610742	2.08519	0.510225	0.990282	0.612617	0.699707	0.379267	0.635558	0.937471	0.785213	1.11046	1.24835	0.615641	1.62596	1.26871	0.323333	1.25873	0.288915	0.226084	0.826556	1.27378	0.901269	0.0542649	0.750835	0.43794	0.349185	0.316791	1.10941	0.0273575	-0.299523	-0.874655	0.225649	0.367353	-0.191305	0.786631	0.655725	-0.922623
DAB2_AMP	-2.38914	-0.199362	-1.95672	3.11923	-5.39826	-3.26605	-0.820175	-1.95606	-2.32497	-1.12467	0.086836	0.0651555	-0.526101	-0.391068	-2.55022	-1.49135	-3.13086	1.53685	-0.26416	1.74881	-0.512234	1.00051	0.988331	-1.39047	0.130473	-0.576067	-1.87423	2.18794	-1.18953	1.23317	0.909948	-0.479138	1.30597	2.45632	-1.90498	-0.814029	3.47466	-0.369481	-2.40782	0.800709
DIRAS3_AMP	-0.106826	0.587738	1.32426	2.02774	0.140976	0.281379	0.236064	-0.588703	0.876713	0.515258	0.553792	0.34297	0.328679	-0.154998	-0.981861	0.318181	-0.482683	-0.0227592	0.393119	-0.374853	-0.956988	-0.647322	1.07527	1.27165	-0.311585	1.56868	1.1053	-0.0218765	-0.168936	1.26404	1.13196	0.598974	-0.317383	0.194245	1.39749	1.18241	-0.902742	0.253783	1.57271	0.582785
DLEC1_AMP	-0.930795	-0.596236	0.455363	0.95756	2.95716	-0.712121	0.0890366	-1.16087	-0.0790499	0.493605	-1.02055	0.14705	-0.449598	-0.970793	-0.20092	-0.198203	-1.64483	-1.35667	-0.174452	-1.50483	-0.366026	-1.83139	-1.14552	-0.368795	-0.683288	-1.7055	-1.22262	-0.375651	0.494958	0.0771897	-0.326049	0.390734	0.0987047	-2.97035	-0.635836	0.0315691	-0.0732691	-0.871771	-0.409851	-0.580884
DPH1_AMP	-2.96354	0.00148536	0.0368804	-3.75501	-5.72317	0.275218	-1.3668	-0.650275	0.539513	-0.14596	-0.565015	1.9654	-0.0464252	-0.634577	-1.5485	-0.494963	-0.900486	-2.60236	-0.112337	1.15429	-0.904629	-1.0277	-2.25529	0.0183088	-0.525564	0.568316	-1.02466	-0.787279	-0.409163	-0.83173	-0.563324	-0.720647	1.15054	0.408954	1.5669	0.10191	0.573679	1.15225	-0.14727	0.0279856
EGFR_AMP	-2.37955	-1.98388	-2.14743	-3.05634	2.30248	-1.40239	-1.81486	-1.45138	-1.97033	-0.204349	-1.94634	-1.79396	-0.931302	-1.11805	-3.21448	-0.126394	-5.34213	-0.0608585	-1.62115	-5.46394	0.284678	-2.13295	-0.339633	-1.19414	-1.8941	-1.62643	-0.000503097	-4.44963	0.212858	-1.02704	-2.83911	-1.07777	-0.151012	0.345645	-1.13861	-1.22011	-1.04343	-2.22811	-2.25972	-1.30584
EIF5A2_AMP	1.00875	-0.174961	1.31794	4.71605	9.1261	1.09099	2.53351	2.68743	1.02238	1.4058	3.9766	0.531983	0.568216	0.895179	-0.16585	1.30575	0.323357	2.47809	-0.151661	0.484225	0.54719	-0.570354	0.300862	-0.146068	-0.406383	-1.00774	0.0429467	3.32582	2.55721	-0.382814	-0.333282	0.995827	0.509963	0.0251877	2.14137	-0.117196	-0.0388066	-0.570802	-0.411332	-0.496132
ERBB2_AMP	0.531579	-0.653883	-1.07221	-1.42127	-7.18006	0.705329	-3.54945	-1.94613	-1.18287	-0.369899	-6.07639	0.815907	-1.09834	0.704846	0.991671	-1.50814	-0.0866663	-2.05373	-0.60796	-2.77478	1.07259	-0.514553	1.4647	-1.95518	-0.621336	0.191585	0.315532	-4.74025	-1.69658	0.849958	-0.628873	-0.848001	0.582352	-1.12934	-0.291164	-0.597521	-1.35919	-0.387607	-1.74707	0.714725
FGF1_AMP	-0.577757	-1.2751	-1.9747	-1.3702	-4.34801	-0.790596	-1.83598	-0.857002	-1.64417	-1.04728	-2.27414	-1.7497	-0.816561	-0.303069	-0.104299	-1.8314	-1.11997	3.45585	-0.986679	-1.29061	-0.668677	-0.934867	-0.929885	-2.89089	-1.15858	-1.54262	-1.48481	-0.311293	0.638882	-0.551751	-1.42518	-0.206185	0.263184	2.39965	-1.18854	-1.85448	0.219582	-1.99819	-2.11731	-1.17732
KIT_AMP	0.343077	-0.773065	0.752767	-4.86565	3.25091	0.644016	0.810338	-0.729315	0.400291	0.359202	0.577318	0.247706	-0.948247	0.864947	-0.0682805	-1.48007	-3.39688	1.68761	-0.162415	-0.366109	0.327789	0.0542454	-1.13184	0.357901	1.46697	-0.471113	-0.323329	-2.67906	0.0921607	-0.392343	-1.5214	-0.293112	1.1976	-0.252154	0.044105	1.7051	1.8926	-0.369759	0.63318	-0.0187118
KRAS_AMP	-0.129555	0.885001	-0.0321278	-2.89715	-9.24284	1.80545	-1.55907	-0.81834	0.559395	-0.852108	-4.68412	1.40553	-0.000922905	1.10496	-1.41447	1.17152	-0.146426	-5.17459	0.0514607	-0.670235	0.833035	0.428572	-0.370218	1.76641	-1.00881	-0.611984	-0.212796	11.9426	-0.639637	0.342074	1.40271	-1.90933	-2.05182	-3.07707	-0.789681	0.100999	-1.29501	-0.232833	0.518991	-0.541269
MECOM_AMP	-3.75987	-2.00702	-2.46328	4.45985	13.8757	-0.928267	1.45461	-2.75922	-3.24336	0.416656	5.17862	-3.64424	-1.15486	-2.12048	-3.77868	-1.23424	-7.33839	4.09471	-0.759739	-0.102647	-2.52251	-1.36473	-0.453771	-0.465211	-1.07935	-1.0142	-2.29563	-1.93287	1.78674	-1.20853	-2.37517	0.146255	0.701521	4.33085	-0.818619	-0.976648	1.59774	-0.840715	-1.25994	-0.0762653
MYC_AMP	-1.55319	-0.595098	0.39774	1.31941	5.63681	-0.483459	2.08241	1.37372	-1.26028	0.46979	0.203309	1.16461	0.210268	0.71177	-2.04074	0.302515	-2.11252	0.652214	0.48654	-0.286235	0.226886	-0.190701	0.976265	0.615192	1.83949	-0.525373	0.281764	1.41167	3.28478	0.556023	-0.469557	0.396864	-0.696908	-0.00510254	1.61296	-0.204712	-0.172152	-0.539011	0.474341	-0.499139
NOTCH3_AMP	0.00328212	-1.12199	-0.723522	-0.0850115	-1.52629	-1.37814	0.640658	-1.66834	0.14601	-0.630861	0.909516	-0.169599	-0.43974	0.778852	0.789812	0.33087	0.63149	-0.0629576	-0.420397	-0.283072	0.123352	-0.457978	-0.664072	-0.888358	-1.37648	0.163937	0.625938	-3.18003	-0.738402	-0.4051	-0.450917	-0.668632	-0.800985	-0.480753	-0.530569	-0.440409	0.38366	0.138209	-0.208182	0.00490647
OPCML_AMP	-1.80282	-0.234474	-0.638434	1.59892	2.36936	-0.422953	-0.042288	-1.65259	-1.11687	-0.0862074	-1.03629	-1.38352	-0.923949	-0.789457	-1.2019	0.582988	-2.89963	2.94327	-0.29342	0.489532	0.00375637	-0.582608	-0.738004	-1.17506	-1.40204	-0.899022	-1.43881	-0.0989242	1.98951	-1.16998	-0.641258	0.16745	0.0730578	-1.37344	-0.43623	-0.453291	2.52855	0.00148711	-0.6736	0.7788
PEG3_AMP	-0.342358	0.503427	0.0365986	0.331833	-0.470412	-0.365696	0.408992	0.955935	-0.13112	-0.296331	5.06453	0.463097	-0.496547	-1.37523	-0.979074	1.57882	-0.899206	-0.769901	0.189631	0.67576	0.591001	0.00983478	0.304316	-0.979648	-0.576861	0.0985947	-1.33022	-0.206143	-0.862176	0.581584	0.463269	1.21592	0.299368	0.0902073	1.51938	0.109909	1.23951	2.01202	0.773876	1.64982
PIK3CA_AMP	-1.73856	-1.71205	-0.116572	6.7181	13.6611	-2.86852	0.11717	0.0340537	-1.17089	0.8414	7.22944	-0.888777	-0.460613	0.331213	-0.427276	0.483287	-1.50799	4.18845	-1.6349	1.10386	0.78348	-1.55945	1.70626	-0.866067	-0.39236	1.15924	-0.153762	-3.88856	1.65021	-0.580436	-0.354839	0.334766	-0.369363	0.583653	0.844922	-0.018703	1.64315	0.114675	-0.44944	-0.248141
PIK3R1_DEL	-2.06323	1.23229	-1.13071	-7.24533	-8.53237	-1.06859	-1.17398	0.785118	0.0356284	-0.372943	-7.32424	-0.978741	0.69862	-1.21412	-2.57219	-0.118913	-3.99253	-3.71133	-0.0985121	-3.82941	-0.442179	1.02952	0.111382	0.0485507	1.16607	1.6417	-0.600849	-0.88465	0.848929	-1.22402	-0.745283	0.417997	0.650512	1.69855	-0.985411	0.861653	-0.233254	-0.645072	-0.485793	2.75694
PLAGL1_DEL	0.173774	0.55171	1.19559	1.45093	-8.44464	0.703238	-0.723784	2.63391	-0.901049	1.79126	1.95582	-0.680213	0.698256	-0.368524	2.12715	0.979083	3.17805	-2.46882	0.831287	1.48674	1.02583	0.229157	-1.57986	-0.371945	1.75636	-0.603872	0.278729	-4.11383	-2.97435	0.787794	0.885946	2.89253	0.5314	-2.82818	0.782498	0.0436132	-0.540938	-0.00711388	0.904737	-0.460061
PRKCI_AMP	2.49785	0.744126	0.83043	1.71658	5.87011	1.21066	1.26887	1.33499	1.17309	0.233977	1.89006	1.76737	0.930198	1.42686	2.54417	0.337779	5.24211	0.928986	0.668508	0.480058	1.59781	0.467127	1.06899	1.02721	0.456572	1.17187	2.10652	2.03285	1.21042	0.654489	1.15902	-1.67539	-1.16726	-0.912433	0.409623	0.855774	-1.96847	1.10974	1.28948	-1.65849
PTEN_DEL	2.93903	0.464763	0.588002	-7.9464	-10.0128	0.259151	-1.61581	-0.844989	0.599464	-0.101848	-5.76668	0.564664	0.092669	-1.88526	3.27113	-1.55496	3.27353	-1.71733	1.29385	-1.92792	-0.989003	0.705273	-1.64142	-0.750427	1.34492	0.368895	0.935104	-7.99917	-2.69184	0.71003	-0.700799	0.752962	2.45142	-0.469937	-0.559125	-0.325204	-0.523018	-0.604524	0.642951	1.09899
RAB25_AMP	1.3494	-0.432172	-1.15444	-1.48511	2.21529	-1.03271	-0.587619	0.412126	0.150207	-0.444476	2.52595	-1.08315	0.721425	-2.65639	0.721797	0.658422	0.8486	-0.450887	-0.86216	-0.137277	-0.630278	-0.445557	-0.581613	0.883471	-0.769141	-0.439688	1.95178	2.8577	-2.3873	-0.236136	-2.49695	0.606596	-0.0432364	0.165508	0.438609	-2.128	1.42207	-0.708354	0.410221	0.0573802
RASSF1_AMP	-0.628549	1.35411	1.77453	1.00614	-2.30533	0.965342	0.181016	0.889225	1.76599	0.2261	-1.77779	-2.36957	0.339758	-1.08796	0.495535	0.017534	2.27776	-0.0808537	0.176141	2.29775	-1.8523	0.085089	1.46836	0.516966	0.434814	1.0725	-1.08384	-0.425039	1.23775	-0.565635	2.03088	1.72884	1.76387	-0.316312	-1.92531	1.85245	-0.0663014	0.097633	0.593062	-0.512762
RPS6KA2_DEL	0.356825	-2.19784	-0.994219	-8.21659	-5.57975	1.22052	-1.87439	2.21587	-1.97554	-0.468806	-4.56954	-1.19102	-0.860721	-1.24238	-2.33754	-0.603529	-3.39292	-4.30478	-0.44245	-0.740446	-1.11311	-1.95055	-1.64378	-1.46325	-0.77565	-0.364274	0.921076	-5.91904	-1.00202	0.712543	-1.69606	-0.097019	0.0436257	-4.29829	-0.934008	-0.820519	-1.56078	-1.71052	-1.66395	-0.457932
SPARC_AMP	-1.43826	0.293722	-0.761133	1.83634	-1.4614	-0.10259	-0.43197	-0.095522	-1.37557	-0.0915736	0.0345346	-0.811923	-0.201076	-0.748526	-0.87898	-0.347128	-1.98768	1.98402	0.322866	1.90799	0.114701	0.175957	0.506288	-0.369625	-0.645411	-0.879715	-1.65548	0.0258112	1.45209	0.283615	-0.420856	-1.13616	0.992123	2.597	-1.50654	-0.580871	1.89097	-1.45879	-1.08839	1.01089
TP53_DEL	1.97337	-0.474676	0.847273	-2.71166	-1.25392	1.79407	-1.00381	0.449178	1.21129	-1.17124	-1.54454	1.07786	-0.25027	1.24478	2.41237	-0.321501	5.38461	-0.899355	-0.0940323	-0.192611	0.789541	0.0974259	1.67263	-0.510765	-0.139708	0.0314053	-0.966384	-2.24403	-0.667359	-0.620877	0.620921	-0.974846	-0.929769	-2.808	0.475488	-0.42035	-2.09271	0.715378	0.917179	-1.03076
WWOX_DEL	-0.338346	-0.164423	-0.985511	-4.22905	4.24144	0.6875	-1.62723	-0.950944	-0.998252	-0.850007	-1.864	-1.42199	-0.915382	0.080172	0.36118	-0.480643	-1.29787	-5.19521	-0.399308	-0.159402	-0.538363	-0.142623	-0.922559	-0.726628	-0.263067	-0.947254	-0.668413	-2.90279	-2.87893	-0.710166	-1.26405	-0.173781	0.0984868	-0.70125	-1.13289	-1.23793	0.912283	-0.0595392	-0.942651	0.598819

## Sheet: Table_S5
Table S5. Z-score of ovarian cancer-specific genes as 0 and 1
Gene_CNV	OC1	OC2	OC3	OC4	OC5	OC6	OC7	OC8	OC9	OC10	OC11	OC12	OC13	OC14	OC15	OC16	OC17	OC18	OC19	OC20	OC21	OC22	OC23	OC24	OC25	OC26	OC27	OC28	OC29	OC30	OC31	OC32	OC33	OC34	OC35	OC36	OC37	OC38	OC39	OC40
AKT1_AMP	1	0	0	1	1	0	0	0	0	0	0	0	0	0	1	0	0	1	0	0	1	1	1	0	0	0	0	1	0	0	0	0	0	0	0	0	0	0	0	0
AKT2_AMP	0	0	0	1	0	0	0	0	0	0	1	0	0	0	0	0	0	1	0	0	0	0	0	0	0	0	0	0	0	0	0	0	0	1	0	0	0	0	0	0
ARL11_DEL	0	0	0	0	0	0	0	0	0	0	0	0	0	0	0	0	0	0	0	0	0	0	1	0	0	0	0	0	0	0	0	0	0	0	0	0	0	0	0	0
AURKA_AMP	1	0	0	0	0	0	0	0	0	0	0	0	0	0	1	0	1	0	0	0	0	0	0	0	0	0	0	1	0	0	0	0	0	0	0	0	0	0	0	0
BRCA1_DEL	0	0	0	0	0	0	0	0	0	0	1	0	0	0	0	0	0	0	0	0	0	0	0	0	0	0	0	0	0	0	0	0	0	0	0	0	1	0	0	1
BRCA2_DEL	0	0	0	0	1	0	0	0	0	0	0	0	0	0	0	0	0	0	0	0	0	0	0	0	0	0	0	1	1	0	0	0	1	0	0	0	0	0	0	0
CCNE1_AMP	0	0	0	0	1	0	0	0	0	0	0	0	0	0	0	0	0	0	0	0	0	0	0	0	0	0	0	0	0	0	0	0	0	0	0	0	0	0	0	0
DAB2_AMP	0	0	0	1	0	0	0	0	0	0	0	0	0	0	0	0	0	0	0	0	0	0	0	0	0	0	0	1	0	0	0	0	0	1	0	0	1	0	0	0
DIRAS3_AMP	0	0	0	1	0	0	0	0	0	0	0	0	0	0	0	0	0	0	0	0	0	0	0	0	0	0	0	0	0	0	0	0	0	0	0	0	0	0	0	0
DLEC1_AMP	0	0	0	0	1	0	0	0	0	0	0	0	0	0	0	0	0	0	0	0	0	0	0	0	0	0	0	0	0	0	0	0	0	0	0	0	0	0	0	0
DPH1_AMP	0	0	0	0	0	0	0	0	0	0	0	0	0	0	0	0	0	0	0	0	0	0	0	0	0	0	0	0	0	0	0	0	0	0	0	0	0	0	0	0
EGFR_AMP	0	0	0	0	1	0	0	0	0	0	0	0	0	0	0	0	0	0	0	0	0	0	0	0	0	0	0	0	0	0	0	0	0	0	0	0	0	0	0	0
EIF5A2_AMP	0	0	0	1	1	0	1	1	0	0	1	0	0	0	0	0	0	1	0	0	0	0	0	0	0	0	0	1	1	0	0	0	0	0	1	0	0	0	0	0
ERBB2_AMP	0	0	0	0	0	0	0	0	0	0	0	0	0	0	0	0	0	0	0	0	0	0	0	0	0	0	0	0	0	0	0	0	0	0	0	0	0	0	0	0
FGF1_AMP	0	0	0	0	0	0	0	0	0	0	0	0	0	0	0	0	0	1	0	0	0	0	0	0	0	0	0	0	0	0	0	0	0	1	0	0	0	0	0	0
KIT_AMP	0	0	0	0	1	0	0	0	0	0	0	0	0	0	0	0	0	0	0	0	0	0	0	0	0	0	0	0	0	0	0	0	0	0	0	0	0	0	0	0
KRAS_AMP	0	0	0	0	0	0	0	0	0	0	0	0	0	0	0	0	0	0	0	0	0	0	0	0	0	0	0	1	0	0	0	0	0	0	0	0	0	0	0	0
MECOM_AMP	0	0	0	1	1	0	0	0	0	0	1	0	0	0	0	0	0	1	0	0	0	0	0	0	0	0	0	0	0	0	0	0	0	1	0	0	0	0	0	0
MYC_AMP	0	0	0	0	1	0	1	0	0	0	0	0	0	0	0	0	0	0	0	0	0	0	0	0	0	0	0	0	1	0	0	0	0	0	0	0	0	0	0	0
NOTCH3_AMP	0	0	0	0	0	0	0	0	0	0	0	0	0	0	0	0	0	0	0	0	0	0	0	0	0	0	0	0	0	0	0	0	0	0	0	0	0	0	0	0
OPCML_AMP	0	0	0	0	1	0	0	0	0	0	0	0	0	0	0	0	0	1	0	0	0	0	0	0	0	0	0	0	0	0	0	0	0	0	0	0	1	0	0	0
PEG3_AMP	0	0	0	0	0	0	0	0	0	0	1	0	0	0	0	0	0	0	0	0	0	0	0	0	0	0	0	0	0	0	0	0	0	0	0	0	0	1	0	0
PIK3CA_AMP	0	0	0	1	1	0	0	0	0	0	1	0	0	0	0	0	0	1	0	0	0	0	0	0	0	0	0	0	0	0	0	0	0	0	0	0	0	0	0	0
PIK3R1_DEL	1	0	0	1	1	0	0	0	0	0	1	0	0	0	1	0	1	1	0	1	0	0	0	0	0	0	0	0	0	0	0	0	0	0	0	0	0	0	0	0
PLAGL1_DEL	0	0	0	0	1	0	0	0	0	0	0	0	0	0	0	0	0	1	0	0	0	0	0	0	0	0	0	1	1	0	0	0	0	1	0	0	0	0	0	0
PRKCI_AMP	1	0	0	0	1	0	0	0	0	0	0	0	0	0	1	0	1	0	0	0	0	0	0	0	0	0	1	1	0	0	0	0	0	0	0	0	0	0	0	0
PTEN_DEL	0	0	0	1	1	0	0	0	0	0	1	0	0	0	0	0	0	0	0	0	0	0	0	0	0	0	0	1	1	0	0	0	0	0	0	0	0	0	0	0
RAB25_AMP	0	0	0	0	1	0	0	0	0	0	1	0	0	0	0	0	0	0	0	0	0	0	0	0	0	0	0	1	0	0	0	0	0	0	0	0	0	0	0	0
RASSF1_AMP	0	0	0	0	0	0	0	0	0	0	0	0	0	0	0	0	1	0	0	1	0	0	0	0	0	0	0	0	0	0	1	0	0	0	0	0	0	0	0	0
RPS6KA2_DEL	0	1	0	1	1	0	0	0	0	0	1	0	0	0	1	0	1	1	0	0	0	0	0	0	0	0	0	1	0	0	0	0	0	1	0	0	0	0	0	0
SPARC_AMP	0	0	0	0	0	0	0	0	0	0	0	0	0	0	0	0	0	0	0	0	0	0	0	0	0	0	0	0	0	0	0	0	0	1	0	0	0	0	0	0
TP53_DEL	0	0	0	1	0	0	0	0	0	0	0	0	0	0	0	0	0	0	0	0	0	0	0	0	0	0	0	1	0	0	0	0	0	1	0	0	1	0	0	0
WWOX_DEL	0	0	0	1	0	0	0	0	0	0	0	0	0	0	0	0	0	1	0	0	0	0	0	0	0	0	0	1	1	0	0	0	0	0	0	0	0	0	0	0

## Sheet: Table S6
Table S6. Genome-wide instability score
Group	Patients' ID	Genome-wide instability score
Healthy subjects	H1	30.1852
	H2	17.4366
	H3	28.0633
	H4	30.0307
	H5	27.3632
	H6	26.6138
	H7	24.4777
	H8	26.5328
	H9	24.3062
	H10	26.51
	H11	26.5209
	H12	33.2575
	H13	25.1226
	H14	26.1864
	H15	23.3223
	H16	22.676
	H17	19.8858
	H18	23.7778
	H19	25.255
	H20	29.3534
Ovarian cancer patients	OC1	46.7987
	OC2	27.1242
	OC3	28.6595
	OC4	89.6706
	OC5	162.392
	OC6	32.2643
	OC7	36.0529
	OC8	37.9684
	OC9	36.5221
	OC10	19.9567
	OC11	79.5876
	OC12	34.7521
	OC13	18.3079
	OC14	30.9277
	OC15	49.6244
	OC16	23.0712
	OC17	83.0827
	OC18	67.0544
	OC19	15.888
	OC20	42.7608
	OC21	25.5593
	OC22	26.9959
	OC23	33.2188
	OC24	28.5579
	OC25	29.7109
	OC26	27.045
	OC27	29.9989
	OC28	92.8755
	OC29	42.6998
	OC30	24.0918
	OC31	33.1008
	OC32	24.4223
	OC33	26.4285
	OC34	45.5345
	OC35	29.4256
	OC36	26.3492
	OC37	36.8297
	OC38	27.5518
	OC39	28.4053
	OC40	26.5732

## Sheet: Table S7
Tables S7. Averaged Z-score in OC patients cfDNA and TCGA gDNA
Gene	OC patients_Zscore	TCGA_Zscore
AKT1	0.678899	7.05097
AKT2	0.0368481	-2.7628
ARL11	0.543647	-3.35004
AURKA	0.252596	4.40526
BRCA1	0.20892	-3.41279
BRCA2	-0.086442	-8.85593
CCNE1	0.584609	2.20562
DAB2	-0.456555	3.2911
DIRAS3	0.377167	-0.164022
DLEC1	-0.459345	0.935398
DPH1	-0.529126	-1.25849
EGFR	-1.52029	0.608444
EIF5A2	1.02363	9.57258
ERBB2	-0.978942	-7.51524
FGF1	-0.991516	-0.142953
KIT	-0.0633256	1.79361
KRAS	-0.401093	0.702056
MECOM	-0.39838	3.23785
MYC	0.376329	4.25908
NOTCH3	-0.353257	4.0395
OPCML	-0.30201	4.3281
PEG3	0.277158	-0.799699
PIK3CA	0.553029	7.13381
PIK3R1	-0.942254	-9.05146
PLAGL1	0.0702056	-6.48745
PRKCI	1.05831	5.63591
PTEN	-0.706791	-9.16352
RAB25	-0.0699022	5.81374
RASSF1	0.29129	-2.80204
RPS6KA2	-1.57482	-1.51382
SPARC	-0.126156	-0.70011
TP53	-0.04021	-3.80694
WWOX	-0.777764	-2.73092

## Sheet: Table_S8
Table S8. Disease-free survival analysis analysis using CNV pattern of ovarian cancer-specific genes
Gene_CNV	Event	KM.p.value	KM.FDR
RAB25_AMP	3	0.00140458	0.0276621
PIK3CA_AMP	4	0.00214987	0.0276621
MECOM_AMP	5	0.00315532	0.0276621
DLEC1_AMP	1	0.00586772	0.0276621
KIT_AMP	1	0.00586772	0.0276621
EGFR_AMP	1	0.00586772	0.0276621
CCNE1_AMP	1	0.00586772	0.0276621
PTEN_DEL	5	0.00977257	0.0403118
AKT1_AMP	9	0.0291885	0.106065
AKT2_AMP	4	0.0321409	0.106065
MYC_AMP	3	0.0675667	0.2027
RPS6KA2_DEL	9	0.0860553	0.236652
PLAGL1_DEL	5	0.114513	0.290686
PIK3R1_DEL	8	0.130118	0.306707
EIF5A2_AMP	9	0.162694	0.345744
WWOX_DEL	4	0.167634	0.345744
DIRAS3_AMP	1	0.192666	0.374
OPCML_AMP	3	0.344885	0.632288
AURKA_AMP	4	0.397564	0.690506
FGF1_AMP	2	0.480227	0.792375
RASSF1_AMP	3	0.510802	0.802688
BRCA1_DEL	3	0.699873	1
BRCA2_DEL	4	0.704881	1
ARL11_DEL	1	0.784821	1
SPARC_AMP	1	0.817218	1
KRAS_AMP	1	0.87278	1
PEG3_AMP	2	0.890218	1
DAB2_AMP	4	0.896	1
TP53_DEL	4	0.896	1
PRKCI_AMP	6	0.930608	1
DPH1_AMP	0	1	1
ERBB2_AMP	0	1	1
NOTCH3_AMP	0	1	1

## Sheet: Table_S9
Table S9. Overall-survival analysis analysis using CNV pattern of ovarian cancer-specific genes
Gene_CNV	Event	KM.p.value	KM.FDR
KRAS_AMP	1	2.87e-05	0.000948115
RAB25_AMP	3	0.00011122	0.00183514
SPARC_AMP	1	0.00109	0.01199
DAB2_AMP	3	0.0277163	0.158426
TP53_DEL	3	0.0277163	0.158426
DLEC1_AMP	1	0.0432071	0.158426
KIT_AMP	1	0.0432071	0.158426
EGFR_AMP	1	0.0432071	0.158426
CCNE1_AMP	1	0.0432071	0.158426
RPS6KA2_DEL	9	0.0485921	0.160354
PTEN_DEL	5	0.0925388	0.277616
PEG3_AMP	1	0.110143	0.302892
PLAGL1_DEL	5	0.151796	0.385328
MECOM_AMP	5	0.205667	0.484786
BRCA2_DEL	4	0.261633	0.575592
AKT1_AMP	9	0.404539	0.765961
MYC_AMP	3	0.405872	0.765961
BRCA1_DEL	2	0.430197	0.765961
ARL11_DEL	1	0.441008	0.765961
DIRAS3_AMP	1	0.538694	0.878943
AKT2_AMP	4	0.559327	0.878943
PIK3CA_AMP	4	0.626058	0.939087
WWOX_DEL	4	0.663478	0.951946
EIF5A2_AMP	9	0.722115	0.992908
FGF1_AMP	2	0.771662	0.996366
RASSF1_AMP	3	0.806827	0.996366
PRKCI_AMP	6	0.817237	0.996366
OPCML_AMP	2	0.863327	0.996366
PIK3R1_DEL	8	0.875594	0.996366
AURKA_AMP	4	0.954442	1
DPH1_AMP	0	1	1
ERBB2_AMP	0	1	1
NOTCH3_AMP	0	1	1
